# Supplementary material for: Environmental DNA Insights into the Spatial Status of Fish Diversity in the Mainstem of the Jialing River
Source: Animals (Basel). 2025 Jan 5;15(1):105. doi: 10.3390/ani15010105 (PMC11718828; doi:10.3390/ani15010105)
Supplement: Supplementary file 1 [file animals-15-00105-s001.zip]

Archive with 1 entries (1 files):
- animals-3351292-supplementary.pdf
